# Supplementary material for: Fecal Microbiota Transplantation for Recurrent Clostridioides difficile Infections in a Cystic Fibrosis Child Previously Screen Positive, Inconclusive Diagnosis (CFSPID): A Case Report
Source: Microorganisms. 2024 Oct 12;12(10):2059. doi: 10.3390/microorganisms12102059 (PMC11509880; doi:10.3390/microorganisms12102059)
Supplement: Supplementary file 1 [file microorganisms-12-02059-s001.zip]

Archive with 1 entries (1 files):
- microorganisms-3252727-supplementary.pdf
